# Supplementary material for: The Influence of 5′R and 5′S cdA and cdG on the Activity of BsmAI and SspI Restriction Enzymes
Source: Molecules. 2021 Jun 19;26(12):3750. doi: 10.3390/molecules26123750 (PMC8234751; doi:10.3390/molecules26123750)
Supplement: Supplementary file 1 [file molecules-26-03750-s001.zip]

Archive with 1 entries (1 files):
- molecules-1259708-SI.pdf
